# Supplementary material for: Urease of Aspergillus fumigatus Is Required for Survival in Macrophages and Virulence
Source: Microbiol Spectr. 2023 Mar 14;11(2):e03508-22. doi: 10.1128/spectrum.03508-22 (PMC10100864; doi:10.1128/spectrum.03508-22)
Supplement: Supplemental file 2 — Supplemental material. Download spectrum.03508-22-s0002.xlsx, XLSX file, 0.04 MB [file spectrum.03508-22-s0002.xlsx]

## Sheet: UreB,D,F,G
Identified proteins after TAP purification from TAP-tagged strains and wt
Accession	Description	ΣCoverage	Σ# Proteins	Σ# Unique Peptides	Σ# Peptides	Σ# PSMs	Coverage UREB	# Peptides UREB	# PSM UREB	Coverage URED	# Peptides URED	# PSM URED	Coverage UREF	# Peptides UREF	# PSM UREF	Coverage UREG	# Peptides UREG	# PSM UREG	Coverage WT	# Peptides WT	# PSM WT	# AAs	MW [kDa]	calc. pI
Q6A3P9	Urease OS=Neosartorya fumigata (strain ATCC MYA-4609 / Af293 / CBS 101355 / FGSC A1100) OX=330879 GN=ure1 PE=2 SV=2 - [UREA_ASPFU]	70.41	6	44	44	272	70.41	44	194	13.25	10	10	53.94	26	56							838	90.8538	6.11279
Q4WPQ1	Calmodulin OS=Neosartorya fumigata (strain ATCC MYA-4609 / Af293 / CBS 101355 / FGSC A1100) OX=330879 GN=AFUA_4G10050 PE=3 SV=2 - [Q4WPQ1_ASPFU]	51.68	49	6	10	21	51.68	10	17				18.12	3	3	6.04	1	1				149	17.0019	4.27197
A0A0J5Q0P6	Urease accessory protein UreD OS=Aspergillus fumigatus Z5 OX=1437362 GN=Y699_02266 PE=3 SV=1 - [A0A0J5Q0P6_ASPFM]	50.42	2	14	14	42	48.17	13	31	12.68	4	4	26.2	5	7							355	39.0112	8.39697
A0A0J5SE93	Urease accessory protein UreF OS=Aspergillus fumigatus Z5 OX=1437362 GN=Y699_07262 PE=3 SV=1 - [A0A0J5SE93_ASPFM]	43.62	2	11	11	19	36.91	9	10	15.1	4	4	16.44	5	5							298	32.3706	6.22705
A0A2Z6BYX0	Calmodulin (Fragment) OS=Neosartorya fumigata OX=746128 GN=cmdA PE=3 SV=1 - [A0A2Z6BYX0_ASPFM]	35.56	31	1	5	11	35.56	5	9				10	1	1	10	1	1				90	10.1618	4.37354
A0A0J5PPQ1	40S ribosomal protein S19 OS=Aspergillus fumigatus Z5 OX=1437362 GN=Y699_06765 PE=3 SV=1 - [A0A0J5PPQ1_ASPFM]	25.17	3	3	3	4	6.8	1	1				18.37	2	2				6.8	1	1	147	16.4715	8.96826
Q5RLI1	Polyubiquitin (Fragment) OS=Neosartorya fumigata OX=746128 GN=UBIP PE=4 SV=1 - [Q5RLI1_ASPFM]	23.68	7	2	2	9	23.68	2	3				23.68	2	3	11.84	1	1	23.68	2	2	304	34.1523	7.53271
A0A0J5PR49	Eukaryotic translation initiation factor 3 subunit C OS=Aspergillus fumigatus Z5 OX=1437362 GN=NIP1 PE=3 SV=1 - [A0A0J5PR49_ASPFM]	23.43	3	19	19	20	23.43	19	20													862	97.5051	5.13525
A0A0J5PWT3	60S ribosomal protein L22, putative OS=Aspergillus fumigatus Z5 OX=1437362 GN=Y699_01326 PE=3 SV=1 - [A0A0J5PWT3_ASPFM]	23.39	2	2	2	2							13.71	1	1	9.68	1	1				124	14.1826	9.40771
B3LEA5	Glyceraldehyde-3-phosphate dehydrogenase OS=Neosartorya fumigata OX=746128 GN=gpdA PE=3 SV=1 - [B3LEA5_ASPFM]	23.37	12	8	8	9				21.01	7	7				4.14	1	1	2.37	1	1	338	36.3946	7.85498
A0A0J5PHF0	Actin OS=Aspergillus fumigatus Z5 OX=1437362 GN=Y699_07225 PE=3 SV=1 - [A0A0J5PHF0_ASPFM]	20.62	2	7	7	15	2.84	1	2	17.78	6	6	5.41	2	2				13.66	4	5	388	43.0747	5.8208
A0A229Y823	Elongation factor 1-alpha OS=Neosartorya fumigata OX=746128 GN=CDV57_01439 PE=3 SV=1 - [A0A229Y823_ASPFM]	20.43	12	9	9	23	10.22	5	6	13.7	5	5	6.74	3	4	5	2	3	8.04	4	5	460	49.988	8.99756
Q4WRF2	40S ribosomal protein S25 OS=Neosartorya fumigata (strain ATCC MYA-4609 / Af293 / CBS 101355 / FGSC A1100) OX=330879 GN=AFUA_1G16523 PE=3 SV=2 - [Q4WRF2_ASPFU]	19.35	1	2	2	4				10.75	1	1	19.35	2	2				10.75	1	1	93	10.2958	10.1841
B0XPW1	Molecular chaperone Hsp70 OS=Neosartorya fumigata (strain CEA10 / CBS 144.89 / FGSC A1163) OX=451804 GN=AFUB_007770 PE=3 SV=1 - [B0XPW1_ASPFC]	17.87	4	10	10	16	13.79	8	9	8.31	4	4	3.76	2	2				2.51	1	1	638	69.6176	5.17334
Q4WIE3	40S ribosomal protein S10a OS=Neosartorya fumigata (strain ATCC MYA-4609 / Af293 / CBS 101355 / FGSC A1100) OX=330879 GN=AFUA_2G02150 PE=3 SV=1 - [Q4WIE3_ASPFU]	17.24	1	2	2	3	17.24	2	2				6.9	1	1							116	13.0562	9.71533
Q4WJK8	40S ribosomal protein S3, putative OS=Neosartorya fumigata (strain ATCC MYA-4609 / Af293 / CBS 101355 / FGSC A1100) OX=330879 GN=AFUA_1G05630 PE=3 SV=1 - [Q4WJK8_ASPFU]	16.54	1	4	4	4				16.54	4	4										266	29.1832	9.1001
B0YDK3	40S ribosomal protein S30 OS=Neosartorya fumigata (strain CEA10 / CBS 144.89 / FGSC A1163) OX=451804 GN=AFUB_095890 PE=3 SV=1 - [B0YDK3_ASPFC]	16.13	1	1	1	1				16.13	1	1										62	6.91494	11.5024
B0XT14	Urease accessory protein UreG, putative OS=Neosartorya fumigata (strain CEA10 / CBS 144.89 / FGSC A1163) OX=451804 GN=AFUB_028520 PE=3 SV=1 - [B0XT14_ASPFC]	15.5	1	3	3	3										15.5	3	3				271	29.1578	6.22705
Q8TGF9	Uncharacterized protein AfA14E5.14c OS=Neosartorya fumigata OX=746128 GN=AfA14E5.14c PE=3 SV=1 - [Q8TGF9_ASPFM]	14.67	2	1	1	1										14.67	1	1				225	25.2691	9.979
A0A229XP11	Uncharacterized protein OS=Neosartorya fumigata OX=746128 GN=CDV57_07634 PE=4 SV=1 - [A0A229XP11_ASPFM]	14.58	4	1	1	1				14.58	1	1										144	15.1784	6.80029
Q4WT41	S-adenosylmethionine synthase OS=Neosartorya fumigata (strain ATCC MYA-4609 / Af293 / CBS 101355 / FGSC A1100) OX=330879 GN=AFUA_1G10630 PE=3 SV=1 - [Q4WT41_ASPFU]	13.44	1	4	4	5				13.44	4	5										387	42.1698	6.01123
A0A1D8MJA7	Phosphoglycerate kinase (Fragment) OS=Neosartorya fumigata OX=746128 GN=PGK PE=3 SV=1 - [A0A1D8MJA7_ASPFM]	12.23	2	3	3	3				7.91	2	2							4.32	1	1	278	30.11	7.45947
A0A229XTS4	VWFA domain-containing protein OS=Neosartorya fumigata OX=746128 GN=CDV57_07662 PE=4 SV=1 - [A0A229XTS4_ASPFM]	11.66	4	7	7	16	4.75	3	3	10.12	6	6	3.68	2	2	3.37	2	2	5.06	3	3	652	69.0545	6.20166
A0A229WPJ4	Histone H4 OS=Neosartorya fumigata OX=746128 GN=CDV57_01575 PE=3 SV=1 - [A0A229WPJ4_ASPFM]	11.65	3	1	1	3				11.65	1	2							11.65	1	1	103	11.3794	11.356
Q4WJB3	High expression lethality protein Hel10, putative OS=Neosartorya fumigata (strain ATCC MYA-4609 / Af293 / CBS 101355 / FGSC A1100) OX=330879 GN=AFUA_1G06580 PE=4 SV=1 - [Q4WJB3_ASPFU]	11.11	1	1	1	1				11.11	1	1										207	21.7957	6.88818
A0A229Y2Z7	Ribosomal_S7 domain-containing protein OS=Neosartorya fumigata OX=746128 GN=CDV57_04476 PE=3 SV=1 - [A0A229Y2Z7_ASPFM]	10.23	2	2	2	2				10.23	2	2										215	23.8905	9.21729
B0XUN2	40S ribosomal protein S21 OS=Neosartorya fumigata (strain CEA10 / CBS 144.89 / FGSC A1163) OX=451804 GN=AFUB_020670 PE=3 SV=1 - [B0XUN2_ASPFC]	10.23	3	1	1	1				10.23	1	1										88	9.98893	8.30908
B0XP31	Mitochondrial thiamine pyrophosphate carrier 1 OS=Neosartorya fumigata (strain CEA10 / CBS 144.89 / FGSC A1163) OX=451804 GN=AFUB_005740 PE=3 SV=1 - [B0XP31_ASPFC]	10.06	2	3	3	3				10.06	3	3										308	33.3004	9.96436
E9QUZ4	ADP-ribosylation factor, putative OS=Neosartorya fumigata (strain ATCC MYA-4609 / Af293 / CBS 101355 / FGSC A1100) OX=330879 GN=AFUA_1G11730 PE=3 SV=1 - [E9QUZ4_ASPFU]	9.84	2	2	2	2				9.84	2	2										183	20.9899	5.70654
B0XWC3	Orotidine 5'-phosphate decarboxylase OS=Neosartorya fumigata (strain CEA10 / CBS 144.89 / FGSC A1163) OX=451804 GN=AFUB_024310 PE=3 SV=1 - [B0XWC3_ASPFC]	9.51	3	3	3	3				9.51	3	3										263	28.6026	6.41748
A0A0J5PP11	60S ribosomal protein L12 OS=Aspergillus fumigatus Z5 OX=1437362 GN=Y699_06936 PE=3 SV=1 - [A0A0J5PP11_ASPFM]	9.09	2	1	1	1				9.09	1	1										165	17.9488	9.5542
Q4WLK1	60S ribosomal protein L31e OS=Neosartorya fumigata (strain ATCC MYA-4609 / Af293 / CBS 101355 / FGSC A1100) OX=330879 GN=AFUA_6G13250 PE=3 SV=1 - [Q4WLK1_ASPFU]	8.94	1	1	1	1													8.94	1	1	123	13.9986	10.4917
Q6MY48	60S ribosomal protein L17 OS=Neosartorya fumigata (strain ATCC MYA-4609 / Af293 / CBS 101355 / FGSC A1100) OX=330879 GN=rpl17 PE=3 SV=1 - [RL17_ASPFU]	8.76	2	2	2	2				8.76	2	2										194	21.6526	10.6382
B0YD67	Ribosomal protein L14 OS=Neosartorya fumigata (strain CEA10 / CBS 144.89 / FGSC A1163) OX=451804 GN=AFUB_094470 PE=3 SV=1 - [B0YD67_ASPFC]	8.51	2	1	1	2							8.51	1	1				8.51	1	1	141	15.8758	9.94971
Q4WC88	ATP synthase subunit alpha OS=Neosartorya fumigata (strain ATCC MYA-4609 / Af293 / CBS 101355 / FGSC A1100) OX=330879 GN=AFUA_8G05320 PE=3 SV=1 - [Q4WC88_ASPFU]	8.45	1	4	4	4				8.45	4	4										556	59.8954	9.0708
A0A229W927	Uncharacterized protein OS=Neosartorya fumigata OX=746128 GN=CDV57_08938 PE=4 SV=1 - [A0A229W927_ASPFM]	8.18	3	1	1	1	8.18	1	1													391	41.601	5.71924
B0XRW7	60S ribosomal protein L10 OS=Neosartorya fumigata (strain CEA10 / CBS 144.89 / FGSC A1163) OX=451804 GN=AFUB_025090 PE=4 SV=1 - [B0XRW7_ASPFC]	8.07	1	2	2	2				8.07	2	2										223	25.5705	10.3159
Q8TFY0	60S ribosomal protein l5, putative OS=Neosartorya fumigata OX=746128 GN=AfA5C11.06 PE=3 SV=1 - [Q8TFY0_ASPFM]	8	3	2	2	2				8	2	2										300	34.7819	8.93896
A0A229WJY9	Uncharacterized protein OS=Neosartorya fumigata OX=746128 GN=CDV57_02938 PE=3 SV=1 - [A0A229WJY9_ASPFM]	7.87	4	1	1	1				7.87	1	1										127	14.8374	11.1069
Q4WN06	6-phosphogluconate dehydrogenase, decarboxylating OS=Neosartorya fumigata (strain ATCC MYA-4609 / Af293 / CBS 101355 / FGSC A1100) OX=330879 GN=AFUA_6G08050 PE=3 SV=1 - [Q4WN06_ASPFU]	7.68	1	3	3	3				7.68	3	3										508	55.7642	6.23975
B0XS79	40S ribosomal protein S11 OS=Neosartorya fumigata (strain CEA10 / CBS 144.89 / FGSC A1163) OX=451804 GN=AFUB_026240 PE=3 SV=1 - [B0XS79_ASPFC]	7.33	1	1	1	3				7.33	1	1	7.33	1	1				7.33	1	1	150	15.8224	10.7114
Q4WJM1	40S ribosomal protein S12 OS=Neosartorya fumigata (strain ATCC MYA-4609 / Af293 / CBS 101355 / FGSC A1100) OX=330879 GN=AFUA_1G05500 PE=3 SV=1 - [Q4WJM1_ASPFU]	6.94	3	1	1	1				6.94	1	1										144	15.6639	5.35107
A0A0J5Q3E1	Ribosomal protein L26 OS=Aspergillus fumigatus Z5 OX=1437362 GN=Y699_04261 PE=3 SV=1 - [A0A0J5Q3E1_ASPFM]	6.77	3	1	1	1				6.77	1	1										133	15.1004	10.8726
Q4WGP3	Malate dehydrogenase OS=Neosartorya fumigata (strain ATCC MYA-4609 / Af293 / CBS 101355 / FGSC A1100) OX=330879 GN=AFUA_7G05740 PE=3 SV=1 - [Q4WGP3_ASPFU]	6.47	1	3	3	4				6.47	3	3				3.24	1	1				340	35.8761	9.08545
A0A229XHX8	Ribosomal_L18e/L15P domain-containing protein OS=Neosartorya fumigata OX=746128 GN=CDV57_08820 PE=3 SV=1 - [A0A229XHX8_ASPFM]	6.43	2	1	1	1				6.43	1	1										171	19.1515	11.3413
A0A229WM07	ATP synthase subunit d, mitochondrial OS=Neosartorya fumigata OX=746128 GN=CDV57_00310 PE=3 SV=1 - [A0A229WM07_ASPFM]	6.36	2	1	1	1				6.36	1	1										173	19.3441	7.25439
Q4WA20	Nucleotidase, putative OS=Neosartorya fumigata (strain ATCC MYA-4609 / Af293 / CBS 101355 / FGSC A1100) OX=330879 GN=AFUA_4G02950 PE=4 SV=1 - [Q4WA20_ASPFU]	6.29	1	1	1	1				6.29	1	1										143	16.0002	7.23975
Q4WWF0	60S ribosomal protein L27a, putative OS=Neosartorya fumigata (strain ATCC MYA-4609 / Af293 / CBS 101355 / FGSC A1100) OX=330879 GN=AFUA_3G05600 PE=3 SV=1 - [Q4WWF0_ASPFU]	6.04	2	1	1	1				6.04	1	1										149	16.751	10.4331
A0A0J5PV85	RNA helicase OS=Aspergillus fumigatus Z5 OX=1437362 GN=Y699_01719 PE=3 SV=1 - [A0A0J5PV85_ASPFM]	6.03	2	2	2	2				6.03	2	2										398	44.865	5.12256
Q4WNZ0	60S ribosomal protein L36 OS=Neosartorya fumigata (strain ATCC MYA-4609 / Af293 / CBS 101355 / FGSC A1100) OX=330879 GN=AFUA_4G07435 PE=3 SV=1 - [Q4WNZ0_ASPFU]	6.02	3	1	1	1				6.02	1	1										166	18.9943	11.9126
Q4WXX9	Pyruvate decarboxylase OS=Neosartorya fumigata (strain ATCC MYA-4609 / Af293 / CBS 101355 / FGSC A1100) OX=330879 GN=pdcA PE=3 SV=1 - [PDC_ASPFU]	5.98	2	3	3	3	5.98	3	3													569	62.9591	6.53662
A0A0J5PFB1	60S ribosomal protein L28 OS=Aspergillus fumigatus Z5 OX=1437362 GN=Y699_07178 PE=3 SV=1 - [A0A0J5PFB1_ASPFM]	5.73	3	1	1	3	5.73	1	1	5.73	1	1	5.73	1	1							157	17.0442	10.8286
Q4WWT1	60S ribosomal protein L21, putative OS=Neosartorya fumigata (strain ATCC MYA-4609 / Af293 / CBS 101355 / FGSC A1100) OX=330879 GN=AFUA_3G06960 PE=3 SV=1 - [Q4WWT1_ASPFU]	5.7	2	1	1	1				5.7	1	1										158	17.9697	10.228
Q4X201	RNA polymerase II transcription factor SIII (Elongin) subunit A, putative OS=Neosartorya fumigata (strain ATCC MYA-4609 / Af293 / CBS 101355 / FGSC A1100) OX=330879 GN=AFUA_2G08170 PE=4 SV=1 - [Q4X201_ASPFU]	5.56	3	1	1	1	5.56	1	1													396	43.8979	10.0669
A0A0J5PV82	G-patch domain-containing protein OS=Aspergillus fumigatus Z5 OX=1437362 GN=Y699_01802 PE=4 SV=1 - [A0A0J5PV82_ASPFM]	5.5	4	2	2	2	5.5	2	2													527	57.4369	9.36377
B0XNI4	40S ribosomal protein S22 OS=Neosartorya fumigata (strain CEA10 / CBS 144.89 / FGSC A1163) OX=451804 GN=AFUB_015260 PE=3 SV=1 - [B0XNI4_ASPFC]	5.38	1	1	1	1				5.38	1	1										130	14.6648	9.65674
A0A229WFR6	Iso_dh domain-containing protein OS=Neosartorya fumigata OX=746128 GN=CDV57_03625 PE=3 SV=1 - [A0A229WFR6_ASPFM]	5.29	3	2	2	2	2.51	1	1	2.79	1	1										359	38.1982	6.65381
A0A0J5Q1X2	Isocitrate dehydrogenase [NAD] subunit, mitochondrial OS=Aspergillus fumigatus Z5 OX=1437362 GN=Y699_03796 PE=3 SV=1 - [A0A0J5Q1X2_ASPFM]	5.18	2	2	2	2				5.18	2	2										386	41.9387	8.74854
Q4FAT6	Ribosomal protein OS=Neosartorya fumigata OX=746128 PE=2 SV=1 - [Q4FAT6_ASPFM]	5.16	3	1	1	1				5.16	1	1										155	17.0564	9.83252
A0A0J5PLC6	MFS multidrug transporter, putative OS=Aspergillus fumigatus Z5 OX=1437362 GN=Y699_08510 PE=4 SV=1 - [A0A0J5PLC6_ASPFM]	5.15	1	1	1	1				5.15	1	1										505	55.4934	8.90967
A0A229Y294	PKS_ER domain-containing protein OS=Neosartorya fumigata OX=746128 GN=CDV57_03730 PE=3 SV=1 - [A0A229Y294_ASPFM]	5.14	3	2	2	2				5.14	2	2										350	37.1462	7.60596
A0A229WQT5	Ketol-acid reductoisomerase, mitochondrial OS=Neosartorya fumigata OX=746128 GN=CDV57_00748 PE=3 SV=1 - [A0A229WQT5_ASPFM]	5.05	2	2	2	2				5.05	2	2										396	43.9647	9.14404
A0A0J5PX24	Uncharacterized protein OS=Aspergillus fumigatus Z5 OX=1437362 GN=Y699_01426 PE=4 SV=1 - [A0A0J5PX24_ASPFM]	5	1	1	1	1	5	1	1													180	20.0845	7.2251
Q96UM1	Tubulin beta chain (Fragment) OS=Neosartorya fumigata OX=746128 GN=TUB1 PE=3 SV=1 - [Q96UM1_ASPFM]	4.96	7	2	2	2				4.96	2	2										403	44.7228	6.45557
A0A229WGX4	CCT-theta OS=Neosartorya fumigata OX=746128 GN=CDV57_07317 PE=3 SV=1 - [A0A229WGX4_ASPFM]	4.94	3	3	3	3	4.94	3	3													567	61.377	5.2876
Q4WV25	ATP synthase subunit beta OS=Neosartorya fumigata (strain ATCC MYA-4609 / Af293 / CBS 101355 / FGSC A1100) OX=330879 GN=AFUA_5G10550 PE=3 SV=1 - [Q4WV25_ASPFU]	4.82	1	2	2	2				4.82	2	2										519	55.586	5.43994
Q4WJS7	Small COPII coat GTPase sar1 OS=Neosartorya fumigata (strain ATCC MYA-4609 / Af293 / CBS 101355 / FGSC A1100) OX=330879 GN=sar1 PE=3 SV=1 - [SAR1_ASPFU]	4.76	1	1	1	1				4.76	1	1										189	21.4181	6.41748
B0XY66	Serine hydroxymethyltransferase OS=Neosartorya fumigata (strain CEA10 / CBS 144.89 / FGSC A1163) OX=451804 GN=AFUB_039810 PE=3 SV=1 - [B0XY66_ASPFC]	4.67	1	2	2	2				4.67	2	2										471	51.8405	7.75244
Q4X021	Tubulin alpha chain OS=Neosartorya fumigata (strain ATCC MYA-4609 / Af293 / CBS 101355 / FGSC A1100) OX=330879 GN=AFUA_2G14990 PE=3 SV=1 - [Q4X021_ASPFU]	4.66	1	2	2	2				4.66	2	2										451	50.4098	5.16064
Q4WLQ8	40S ribosomal protein S10b OS=Neosartorya fumigata (strain ATCC MYA-4609 / Af293 / CBS 101355 / FGSC A1100) OX=330879 GN=AFUA_6G12660 PE=4 SV=1 - [Q4WLQ8_ASPFU]	4.52	3	1	1	1	4.52	1	1													155	17.8492	9.72998
A0A229YBX3	40S ribosomal protein S7 OS=Neosartorya fumigata OX=746128 GN=CDV57_00923 PE=3 SV=1 - [A0A229YBX3_ASPFM]	4.48	2	1	1	2				4.48	1	1	4.48	1	1							201	22.8444	10.1548
B0XWG9	40S ribosomal protein S0 OS=Neosartorya fumigata (strain CEA10 / CBS 144.89 / FGSC A1163) OX=451804 GN=rps0 PE=3 SV=1 - [RSSA_ASPFC]	4.38	1	1	1	1				4.38	1	1										297	32.1022	4.90674
A0A0J5PG85	2-dehydropantoate 2-reductase OS=Aspergillus fumigatus Z5 OX=1437362 GN=Y699_07438 PE=4 SV=1 - [A0A0J5PG85_ASPFM]	4.3	2	1	1	1	4.3	1	1													697	75.6953	6.7417
Q4X220	60S ribosomal protein L19 OS=Neosartorya fumigata (strain ATCC MYA-4609 / Af293 / CBS 101355 / FGSC A1100) OX=330879 GN=AFUA_2G07970 PE=3 SV=1 - [Q4X220_ASPFU]	4.27	3	1	1	1				4.27	1	1										211	24.7706	11.4585
B0Y7F0	GDP-mannose pyrophosphorylase OS=Neosartorya fumigata (strain CEA10 / CBS 144.89 / FGSC A1163) OX=451804 GN=AFUB_073580 PE=3 SV=1 - [B0Y7F0_ASPFC]	4.24	4	2	2	2				4.24	2	2										425	46.9543	7.62061
Q4WAS3	Adenine phosphoribosyltransferase OS=Neosartorya fumigata (strain ATCC MYA-4609 / Af293 / CBS 101355 / FGSC A1100) OX=330879 GN=AFUA_7G02310 PE=3 SV=1 - [Q4WAS3_ASPFU]	4.15	2	1	1	1				4.15	1	1										217	23.6063	6.39209
A0A0J5PHL1	Clathrin light chain OS=Aspergillus fumigatus Z5 OX=1437362 GN=Y699_06378 PE=3 SV=1 - [A0A0J5PHL1_ASPFM]	4.13	2	1	1	1							4.13	1	1							242	26.1298	4.57666
A0A229Y218	Uncharacterized protein OS=Neosartorya fumigata OX=746128 GN=CDV57_04659 PE=4 SV=1 - [A0A229Y218_ASPFM]	4.02	3	1	1	1				4.02	1	1										498	56.5595	6.97607
Q4WV09	Succinate dehydrogenase [ubiquinone] iron-sulfur subunit, mitochondrial OS=Neosartorya fumigata (strain ATCC MYA-4609 / Af293 / CBS 101355 / FGSC A1100) OX=330879 GN=AFUA_5G10370 PE=3 SV=1 - [Q4WV09_ASPFU]	4.01	1	1	1	1				4.01	1	1										299	33.894	8.92432
B0Y5W6	60S ribosomal protein L11 OS=Neosartorya fumigata (strain CEA10 / CBS 144.89 / FGSC A1163) OX=451804 GN=AFUB_064830 PE=3 SV=1 - [B0Y5W6_ASPFC]	3.98	2	1	1	1	3.98	1	1													176	20.1006	10.0229
Q4WSY6	Eukaryotic translation elongation factor 1 subunit Eef1-beta, putative OS=Neosartorya fumigata (strain ATCC MYA-4609 / Af293 / CBS 101355 / FGSC A1100) OX=330879 GN=AFUA_1G11190 PE=3 SV=2 - [Q4WSY6_ASPFU]	3.96	1	1	1	1				3.96	1	1										227	25.2295	4.55127
A0A0J5Q5M2	Alanine aminotransferase OS=Aspergillus fumigatus Z5 OX=1437362 GN=Y699_03935 PE=4 SV=1 - [A0A0J5Q5M2_ASPFM]	3.84	2	2	2	2				3.84	2	2										495	54.4281	6.11279
Q4WWR9	40S ribosomal protein S4 OS=Neosartorya fumigata (strain ATCC MYA-4609 / Af293 / CBS 101355 / FGSC A1100) OX=330879 GN=AFUA_3G06840 PE=3 SV=1 - [Q4WWR9_ASPFU]	3.83	1	1	1	1				3.83	1	1										261	29.4728	10.0669
B0YA72	Hsp70 chaperone (HscA), putative OS=Neosartorya fumigata (strain CEA10 / CBS 144.89 / FGSC A1163) OX=451804 GN=AFUB_083640 PE=3 SV=1 - [B0YA72_ASPFC]	3.75	1	3	3	3	2.28	2	2	1.47	1	1										614	66.9316	5.38916
A0A229XY36	GMC_OxRdtase_N domain-containing protein (Fragment) OS=Neosartorya fumigata OX=746128 GN=CDV57_04795 PE=3 SV=1 - [A0A229XY36_ASPFM]	3.57	4	1	1	1				3.57	1	1										308	33.5334	5.94775
A0A229YAA4	Elongation factor 2 OS=Neosartorya fumigata OX=746128 GN=CDV57_01545 PE=3 SV=1 - [A0A229YAA4_ASPFM]	3.51	2	3	3	3				3.51	3	3										827	91.7066	7.09326
Q4WJR3	60S acidic ribosomal protein P0 OS=Neosartorya fumigata (strain ATCC MYA-4609 / Af293 / CBS 101355 / FGSC A1100) OX=330879 GN=AFUA_1G05080 PE=3 SV=1 - [Q4WJR3_ASPFU]	3.51	1	1	1	1				3.51	1	1										313	33.4742	5.21143
B0XPG3	Ribosomal protein L16a OS=Neosartorya fumigata (strain CEA10 / CBS 144.89 / FGSC A1163) OX=451804 GN=AFUB_006380 PE=3 SV=1 - [B0XPG3_ASPFC]	3.47	2	1	1	1				3.47	1	1										202	23.0827	10.5649
A0A229XZW4	ATP synthase subunit gamma OS=Neosartorya fumigata OX=746128 GN=CDV57_04879 PE=3 SV=1 - [A0A229XZW4_ASPFM]	3.41	3	1	1	1				3.41	1	1										293	32.2006	8.20654
Q4WPX5	40S ribosomal protein S6 OS=Neosartorya fumigata (strain ATCC MYA-4609 / Af293 / CBS 101355 / FGSC A1100) OX=330879 GN=AFUA_4G10800 PE=3 SV=1 - [Q4WPX5_ASPFU]	3.38	1	1	1	1				3.38	1	1										237	27.263	10.8433
A0A0J5PLT8	Uncharacterized protein OS=Aspergillus fumigatus Z5 OX=1437362 GN=Y699_06914 PE=4 SV=1 - [A0A0J5PLT8_ASPFM]	3.28	2	1	1	1				3.28	1	1										274	31.28	8.32373
A0A0J5Q0U9	Prohibitin OS=Aspergillus fumigatus Z5 OX=1437362 GN=Y699_05019 PE=3 SV=1 - [A0A0J5Q0U9_ASPFM]	3.21	2	1	1	1				3.21	1	1										280	30.9755	9.01221
A0A229WEU2	Uncharacterized protein OS=Neosartorya fumigata OX=746128 GN=CDV57_04716 PE=3 SV=1 - [A0A229WEU2_ASPFM]	3.16	2	1	1	1				3.16	1	1										411	46.7917	4.55127
A0A229XZZ3	Uncharacterized protein OS=Neosartorya fumigata OX=746128 GN=CDV57_06720 PE=3 SV=1 - [A0A229XZZ3_ASPFM]	3.1	1	1	1	1	3.1	1	1													1000	111.066	7.75244
A0A0J5PW55	3-oxoacyl-[acyl-carrier-protein] reductase OS=Aspergillus fumigatus Z5 OX=1437362 GN=Y699_02014 PE=3 SV=1 - [A0A0J5PW55_ASPFM]	3.07	3	6	6	8	1.72	3	3	1.67	3	3	0.75	1	1				0.43	1	1	1857	204.441	6.43018
B0Y2P9	60S ribosomal protein L4, putative OS=Neosartorya fumigata (strain CEA10 / CBS 144.89 / FGSC A1163) OX=451804 GN=AFUB_051530 PE=3 SV=1 - [B0Y2P9_ASPFC]	2.95	1	1	1	1				2.95	1	1										373	40.479	10.9604
A0A0J5PGN1	Outer mitochondrial membrane protein porin OS=Aspergillus fumigatus Z5 OX=1437362 GN=Y699_06063 PE=4 SV=1 - [A0A0J5PGN1_ASPFM]	2.95	3	1	1	1				2.95	1	1										339	36.1107	9.40771
A0A0J5Q103	Transketolase OS=Aspergillus fumigatus Z5 OX=1437362 GN=Y699_05016 PE=3 SV=1 - [A0A0J5Q103_ASPFM]	2.87	3	2	2	2				2.87	2	2										661	72.1533	6.52197
A0A229XJ26	Uncharacterized protein OS=Neosartorya fumigata OX=746128 GN=CDV57_08294 PE=3 SV=1 - [A0A229XJ26_ASPFM]	2.87	2	1	1	1				2.87	1	1										348	37.8734	6.44287
A0A229Y3C1	HATPase_c domain-containing protein OS=Neosartorya fumigata OX=746128 GN=CDV57_03998 PE=3 SV=1 - [A0A229Y3C1_ASPFM]	2.84	2	2	2	2				2.84	2	2										705	80.4622	4.99561
B0XYL0	T-complex protein 1 subunit delta OS=Neosartorya fumigata (strain CEA10 / CBS 144.89 / FGSC A1163) OX=451804 GN=AFUB_041280 PE=3 SV=1 - [B0XYL0_ASPFC]	2.8	1	1	1	1				2.8	1	1										535	57.5166	8.36768
A0A0J5SVY5	DNA polymerase OS=Aspergillus fumigatus Z5 OX=1437362 GN=Y699_02768 PE=3 SV=1 - [A0A0J5SVY5_ASPFM]	2.74	4	1	1	1													2.74	1	1	1425	161.755	6.7417
H9CJQ4	ATP synthase subunit a OS=Neosartorya fumigata (strain ATCC MYA-4609 / Af293 / CBS 101355 / FGSC A1100) OX=330879 GN=AFUA_m0110 PE=3 SV=1 - [H9CJQ4_ASPFU]	2.72	1	1	1	1				2.72	1	1										257	28.5083	7.57666
Q4WAI8	Ribosomal protein S5 OS=Neosartorya fumigata (strain ATCC MYA-4609 / Af293 / CBS 101355 / FGSC A1100) OX=330879 GN=AFUA_7G01460 PE=3 SV=1 - [Q4WAI8_ASPFU]	2.7	1	1	1	1				2.7	1	1										259	28.2875	10.5356
Q4WV49	Sec1 family superfamily OS=Neosartorya fumigata (strain ATCC MYA-4609 / Af293 / CBS 101355 / FGSC A1100) OX=330879 GN=AFUA_5G10810 PE=3 SV=1 - [Q4WV49_ASPFU]	2.7	3	2	2	2	2.7	2	2													667	75.893	7.98682
B0XUD6	14-3-3 family protein ArtA, putative OS=Neosartorya fumigata (strain CEA10 / CBS 144.89 / FGSC A1163) OX=451804 GN=AFUB_020360 PE=3 SV=1 - [B0XUD6_ASPFC]	2.68	1	1	1	1													2.68	1	1	261	29.0836	4.84326
A0A229Y7R6	4-amino-5-hydroxymethyl-2-methylpyrimidine phosphate synthase OS=Neosartorya fumigata OX=746128 GN=CDV57_01778 PE=3 SV=1 - [A0A229Y7R6_ASPFM]	2.63	2	1	1	1				2.63	1	1										342	38.3124	6.44287
A0A0J5PFJ6	5-methyltetrahydropteroyltriglutamate--homocysteine S-methyltransferase OS=Aspergillus fumigatus Z5 OX=1437362 GN=Y699_06124 PE=3 SV=1 - [A0A0J5PFJ6_ASPFM]	2.58	3	2	2	2	1.29	1	1	1.29	1	1										774	86.8434	6.7124
Q4WYL7	Translation initiation factor 2 alpha subunit, putative OS=Neosartorya fumigata (strain ATCC MYA-4609 / Af293 / CBS 101355 / FGSC A1100) OX=330879 GN=AFUA_3G13480 PE=3 SV=1 - [Q4WYL7_ASPFU]	2.58	2	1	1	1	2.58	1	1													310	35.2451	6.01123
Q4WEU5	Citrate synthase OS=Neosartorya fumigata (strain ATCC MYA-4609 / Af293 / CBS 101355 / FGSC A1100) OX=330879 GN=AFUA_5G04230 PE=3 SV=1 - [Q4WEU5_ASPFU]	2.53	1	1	1	1				2.53	1	1										474	52.0791	8.57275
A0A229XVG3	tRNA ligase OS=Neosartorya fumigata OX=746128 GN=CDV57_07278 PE=3 SV=1 - [A0A229XVG3_ASPFM]	2.52	2	1	1	1				2.52	1	1										834	94.1832	8.23584
A0A0J5PU09	HypA-like protein, putative OS=Aspergillus fumigatus Z5 OX=1437362 GN=Y699_00291 PE=4 SV=1 - [A0A0J5PU09_ASPFM]	2.52	2	1	1	1				2.52	1	1										437	49.4405	6.63916
A0A0J5PDH8	Ubiquitin fusion degradation protein UfdB OS=Aspergillus fumigatus Z5 OX=1437362 GN=Y699_06122 PE=3 SV=1 - [A0A0J5PDH8_ASPFM]	2.49	3	1	1	1	2.49	1	1													1046	119.373	5.51611
B0Y475	Transaldolase OS=Neosartorya fumigata (strain CEA10 / CBS 144.89 / FGSC A1163) OX=451804 GN=AFUB_056770 PE=3 SV=1 - [B0Y475_ASPFC]	2.47	1	1	1	1				2.47	1	1										324	35.4265	6.44287
A0A0J5PE74	Uncharacterized protein OS=Aspergillus fumigatus Z5 OX=1437362 GN=Y699_06280 PE=4 SV=1 - [A0A0J5PE74_ASPFM]	2.44	2	1	1	1				2.44	1	1										287	33.3845	9.84717
B0Y0S6	UDP-glucose 4-epimerase OS=Neosartorya fumigata (strain CEA10 / CBS 144.89 / FGSC A1163) OX=451804 GN=AFUB_058380 PE=3 SV=1 - [B0Y0S6_ASPFC]	2.43	2	1	1	1				2.43	1	1										371	40.5976	6.25244
A0A229Y0A6	3-hydroxyacyl-[acyl-carrier-protein] dehydratase OS=Neosartorya fumigata OX=746128 GN=CDV57_05058 PE=3 SV=1 - [A0A229Y0A6_ASPFM]	2.34	4	4	4	4	2.34	4	4													2092	231.828	6.25244
B0XQY9	Elongation factor Tu OS=Neosartorya fumigata (strain CEA10 / CBS 144.89 / FGSC A1163) OX=451804 GN=AFUB_011640 PE=3 SV=1 - [B0XQY9_ASPFC]	2.27	1	1	1	1				2.27	1	1										440	48.2559	7.18115
A0A0J5PU44	DUF2235 domain-containing protein OS=Aspergillus fumigatus Z5 OX=1437362 GN=Y699_01344 PE=4 SV=1 - [A0A0J5PU44_ASPFM]	2.27	1	1	1	1	2.27	1	1													704	80.5021	8.06006
B0XUQ1	Oxysterol binding protein (Osh7), putative OS=Neosartorya fumigata (strain CEA10 / CBS 144.89 / FGSC A1163) OX=451804 GN=AFUB_020860 PE=3 SV=1 - [B0XUQ1_ASPFC]	2.24	2	1	1	1										2.24	1	1				491	54.9473	6.03662
B0XXL3	Eukaryotic translation initiation factor 3 subunit E OS=Neosartorya fumigata (strain CEA10 / CBS 144.89 / FGSC A1163) OX=451804 GN=int6 PE=3 SV=1 - [EIF3E_ASPFC]	2.22	2	1	1	1				2.22	1	1										451	51.7073	5.35107
Q4WNQ8	Glutamate dehydrogenase OS=Neosartorya fumigata (strain ATCC MYA-4609 / Af293 / CBS 101355 / FGSC A1100) OX=330879 GN=AFUA_4G06620 PE=3 SV=1 - [Q4WNQ8_ASPFU]	2.18	1	1	1	1				2.18	1	1										458	49.3369	6.1001
B0XVN1	MFS monocarboxylate transporter (Mct), putative OS=Neosartorya fumigata (strain CEA10 / CBS 144.89 / FGSC A1163) OX=451804 GN=AFUB_033030 PE=4 SV=1 - [B0XVN1_ASPFC]	2.04	2	1	1	1				2.04	1	1										441	47.7347	8.49951
B0XMJ3	Tubulin alpha chain OS=Neosartorya fumigata (strain CEA10 / CBS 144.89 / FGSC A1163) OX=451804 GN=AFUB_002930 PE=3 SV=1 - [B0XMJ3_ASPFC]	2.01	1	1	1	1				2.01	1	1										448	49.9932	5.09717
A0A0J5PM29	Neutral protease 2 OS=Aspergillus fumigatus Z5 OX=1437362 GN=Y699_09185 PE=3 SV=1 - [A0A0J5PM29_ASPFM]	2.01	3	1	1	2	2.01	1	2													349	37.0305	6.23975
B0XUW8	CCT-alpha OS=Neosartorya fumigata (strain CEA10 / CBS 144.89 / FGSC A1163) OX=451804 GN=AFUB_031700 PE=3 SV=1 - [B0XUW8_ASPFC]	1.94	2	1	1	2	1.94	1	1				1.94	1	1							566	61.6582	6.87354
A0A0J5Q354	Uncharacterized protein OS=Aspergillus fumigatus Z5 OX=1437362 GN=Y699_02650 PE=4 SV=1 - [A0A0J5Q354_ASPFM]	1.93	2	1	1	1	1.93	1	1													362	40.0796	9.5249
A0A229XSL1	WD_REPEATS_REGION domain-containing protein OS=Neosartorya fumigata OX=746128 GN=CDV57_08193 PE=4 SV=1 - [A0A229XSL1_ASPFM]	1.91	3	1	1	1	1.91	1	1													1359	149.799	7.41553
A0A0J5PHR9	Septin AspB OS=Aspergillus fumigatus Z5 OX=1437362 GN=Y699_08562 PE=3 SV=1 - [A0A0J5PHR9_ASPFM]	1.9	3	1	1	1				1.9	1	1										526	59.2491	6.29053
B0Y8A9	ATP citrate synthase OS=Neosartorya fumigata (strain CEA10 / CBS 144.89 / FGSC A1163) OX=451804 GN=AFUB_076700 PE=4 SV=1 - [B0Y8A9_ASPFC]	1.85	2	1	1	1				1.85	1	1										486	52.8737	6.26514
B0Y113	Leucine carboxyl methyltransferase 2 OS=Neosartorya fumigata (strain CEA10 / CBS 144.89 / FGSC A1163) OX=451804 GN=AFUB_059240 PE=3 SV=1 - [B0Y113_ASPFC]	1.85	4	1	1	1	1.85	1	1													921	102.238	6.21436
A0A229XNU1	Uncharacterized protein OS=Neosartorya fumigata OX=746128 GN=CDV57_08351 PE=4 SV=1 - [A0A229XNU1_ASPFM]	1.81	2	1	1	1	1.81	1	1													441	49.5704	5.8208
Q4W9U9	Ribosome associated DnaJ chaperone Zuotin, putative OS=Neosartorya fumigata (strain ATCC MYA-4609 / Af293 / CBS 101355 / FGSC A1100) OX=330879 GN=AFUA_4G03650 PE=4 SV=1 - [Q4W9U9_ASPFU]	1.79	1	1	1	1	1.79	1	1													446	51.2243	8.19189
A0A0J5PQ06	Ankyrin repeat protein OS=Aspergillus fumigatus Z5 OX=1437362 GN=Y699_07805 PE=4 SV=1 - [A0A0J5PQ06_ASPFM]	1.75	1	1	1	2	1.75	1	2													628	67.4038	5.89697
B0Y5V0	Protein-synthesizing GTPase OS=Neosartorya fumigata (strain CEA10 / CBS 144.89 / FGSC A1163) OX=451804 GN=AFUB_064670 PE=4 SV=1 - [B0Y5V0_ASPFC]	1.74	1	1	1	1				1.74	1	1										516	56.1044	7.09326
A0A0J5PTV2	Siderochrome-iron transporter OS=Aspergillus fumigatus Z5 OX=1437362 GN=Y699_07946 PE=4 SV=1 - [A0A0J5PTV2_ASPFM]	1.74	2	1	1	1				1.74	1	1										575	62.6308	8.96826
B0YCD8	Amino acid permease (Gap1), putative OS=Neosartorya fumigata (strain CEA10 / CBS 144.89 / FGSC A1163) OX=451804 GN=AFUB_089830 PE=3 SV=1 - [B0YCD8_ASPFC]	1.72	2	1	1	1				1.72	1	1										583	63.2357	8.36768
Q4WUE1	Protein transport protein Sec61 alpha subunit, putative OS=Neosartorya fumigata (strain ATCC MYA-4609 / Af293 / CBS 101355 / FGSC A1100) OX=330879 GN=AFUA_5G08130 PE=3 SV=1 - [Q4WUE1_ASPFU]	1.67	1	1	1	1				1.67	1	1										478	52.1877	8.19189
B0XXC5	Autophagy-related protein 11 OS=Neosartorya fumigata (strain CEA10 / CBS 144.89 / FGSC A1163) OX=451804 GN=AFUB_037580 PE=3 SV=1 - [B0XXC5_ASPFC]	1.66	4	1	1	1	1.66	1	1													1264	142.891	5.52881
Q4WHP9	Endoplasmic reticulum chaperone BiP OS=Neosartorya fumigata (strain ATCC MYA-4609 / Af293 / CBS 101355 / FGSC A1100) OX=330879 GN=AFUA_2G04620 PE=3 SV=1 - [Q4WHP9_ASPFU]	1.64	1	1	1	1	1.64	1	1													672	73.3395	5.03369
A0A229W9K8	26S proteasome regulatory subunit RPN7 OS=Neosartorya fumigata OX=746128 GN=CDV57_05691 PE=4 SV=1 - [A0A229W9K8_ASPFM]	1.63	2	1	1	1				1.63	1	1										492	54.4511	6.49365
A0A0J5Q2V6	Vacuolar proton pump subunit B OS=Aspergillus fumigatus Z5 OX=1437362 GN=Y699_02550 PE=3 SV=1 - [A0A0J5Q2V6_ASPFM]	1.58	2	1	1	1				1.58	1	1										506	56.3529	5.99854
A0A0J5Q0G0	Alternative NADH-dehydrogenase OS=Aspergillus fumigatus Z5 OX=1437362 GN=Y699_08079 PE=4 SV=1 - [A0A0J5Q0G0_ASPFM]	1.58	4	1	1	1	1.58	1	1													571	64.6097	9.20264
A0A0J5PSM2	ATP-dependent 6-phosphofructokinase OS=Aspergillus fumigatus Z5 OX=1437362 GN=Y699_03704 PE=3 SV=1 - [A0A0J5PSM2_ASPFM]	1.52	2	1	1	1				1.52	1	1										791	86.6906	7.07861
B0Y208	Histone deacetylase HdaA OS=Neosartorya fumigata (strain CEA10 / CBS 144.89 / FGSC A1163) OX=451804 GN=AFUB_050500 PE=4 SV=1 - [B0Y208_ASPFC]	1.5	2	1	1	1	1.5	1	1													602	65.3583	6.34131
A0A229X0C1	Uncharacterized protein OS=Neosartorya fumigata OX=746128 GN=CDV57_09709 PE=4 SV=1 - [A0A229X0C1_ASPFM]	1.49	1	1	1	3	1.49	1	1	1.49	1	1	1.49	1	1							537	58.3302	8.5874
A0A0J5PHV6	Acetyl-coenzyme A synthetase FacA OS=Aspergillus fumigatus Z5 OX=1437362 GN=Y699_06473 PE=3 SV=1 - [A0A0J5PHV6_ASPFM]	1.42	4	1	1	1				1.42	1	1										634	70.6278	6.21436
A0A0J5PJ02	Heat shock protein Hsp98/Hsp104/ClpA OS=Aspergillus fumigatus Z5 OX=1437362 GN=Y699_09099 PE=3 SV=1 - [A0A0J5PJ02_ASPFM]	1.4	3	1	1	1				1.4	1	1										927	103.205	5.73193
A0A229X4H0	Eukaryotic translation initiation factor 3 subunit A OS=Neosartorya fumigata OX=746128 GN=TIF32 PE=3 SV=1 - [A0A229X4H0_ASPFM]	1.27	2	1	1	1				1.27	1	1										1022	116.966	9.36377
B0XV63	Autophagy-related protein 13 OS=Neosartorya fumigata (strain CEA10 / CBS 144.89 / FGSC A1163) OX=451804 GN=AFUB_021810 PE=3 SV=1 - [B0XV63_ASPFC]	1.25	4	1	1	1													1.25	1	1	958	102.679	9.42236
A0A229W8P0	Diadenosine tetraphosphate synthetase OS=Neosartorya fumigata OX=746128 GN=CDV57_08799 PE=3 SV=1 - [A0A229W8P0_ASPFM]	1.22	2	1	1	1				1.22	1	1										656	74.2592	5.94775
B0Y718	D-fructose-6-phosphate amidotransferase OS=Neosartorya fumigata (strain CEA10 / CBS 144.89 / FGSC A1163) OX=451804 GN=AFUB_072250 PE=4 SV=1 - [B0Y718_ASPFC]	1.15	1	1	1	1				1.15	1	1										694	77.2379	6.69775
B0Y507	Pkinase_fungal domain-containing protein OS=Neosartorya fumigata (strain CEA10 / CBS 144.89 / FGSC A1163) OX=451804 GN=AFUB_070970 PE=4 SV=1 - [B0Y507_ASPFC]	1.14	1	1	1	1	1.14	1	1													787	88.3729	6.78564
A0A0J5Q255	Sulfite reductase OS=Aspergillus fumigatus Z5 OX=1437362 GN=Y699_02315 PE=3 SV=1 - [A0A0J5Q255_ASPFM]	1.12	2	1	1	1	1.12	1	1													1523	167.42	6.02393
B0YA36	AAA family ATPase, putative OS=Neosartorya fumigata (strain CEA10 / CBS 144.89 / FGSC A1163) OX=451804 GN=AFUB_083280 PE=4 SV=1 - [B0YA36_ASPFC]	1.09	3	2	2	2	1.09	2	2													1654	183.911	5.57959
B0XYM8	Plasma membrane ATPase OS=Neosartorya fumigata (strain CEA10 / CBS 144.89 / FGSC A1163) OX=451804 GN=AFUB_041460 PE=3 SV=1 - [B0XYM8_ASPFC]	1.01	2	1	1	1				1.01	1	1										988	108.862	5.30029
Q4WIA2	Coatomer subunit gamma OS=Neosartorya fumigata (strain ATCC MYA-4609 / Af293 / CBS 101355 / FGSC A1100) OX=330879 GN=AFUA_2G02560 PE=3 SV=1 - [Q4WIA2_ASPFU]	0.98	1	1	1	1				0.98	1	1										916	100.615	5.65576
B0XSK4	Signal transduction protein BroA, putative OS=Neosartorya fumigata (strain CEA10 / CBS 144.89 / FGSC A1163) OX=451804 GN=AFUB_027510 PE=4 SV=1 - [B0XSK4_ASPFC]	0.92	3	1	1	1				0.92	1	1										976	108.202	6.94678
A0A229XXN6	Uncharacterized protein OS=Neosartorya fumigata OX=746128 GN=CDV57_06207 PE=4 SV=1 - [A0A229XXN6_ASPFM]	0.92	3	1	1	1	0.92	1	1													979	107.74	8.17725
A0A229X8S4	DUF1708 domain-containing protein OS=Neosartorya fumigata OX=746128 GN=CDV57_09301 PE=4 SV=1 - [A0A229X8S4_ASPFM]	0.9	4	1	1	1	0.9	1	1													1005	109.259	6.7124
A0A0J5T051	Aspartate carbamoyltransferase OS=Aspergillus fumigatus Z5 OX=1437362 GN=Y699_04267 PE=3 SV=1 - [A0A0J5T051_ASPFM]	0.85	3	1	1	1							0.85	1	1							2229	245.442	6.58057
Q4WMU6	Conserved glutamic acid-rich protein OS=Neosartorya fumigata (strain ATCC MYA-4609 / Af293 / CBS 101355 / FGSC A1100) OX=330879 GN=AFUA_6G08670 PE=4 SV=1 - [Q4WMU6_ASPFU]	0.81	4	1	1	1				0.81	1	1										742	85.8214	7.03467
A0A0J5PL68	DNA helicase OS=Aspergillus fumigatus Z5 OX=1437362 GN=Y699_06887 PE=3 SV=1 - [A0A0J5PL68_ASPFM]	0.79	4	1	1	1	0.79	1	1													888	98.1536	6.44287
B0Y5W4	Pyruvate carboxylase OS=Neosartorya fumigata (strain CEA10 / CBS 144.89 / FGSC A1163) OX=451804 GN=AFUB_064810 PE=4 SV=1 - [B0Y5W4_ASPFC]	0.67	2	1	1	1				0.67	1	1										1193	131.205	6.69775
A0A229Y531	Uncharacterized protein OS=Neosartorya fumigata OX=746128 GN=CDV57_03025 PE=4 SV=1 - [A0A229Y531_ASPFM]	0.62	2	1	1	1	0.62	1	1													1281	141.124	6.56592
A0A0J5Q2R9	Protein kinase, putative OS=Aspergillus fumigatus Z5 OX=1437362 GN=Y699_04018 PE=4 SV=1 - [A0A0J5Q2R9_ASPFM]	0.52	7	1	1	1							0.52	1	1							954	107.839	8.6167
A0A229Y341	Glutamine amidotransferase type-2 domain-containing protein OS=Neosartorya fumigata OX=746128 GN=CDV57_04016 PE=3 SV=1 - [A0A229Y341_ASPFM]	0.47	2	1	1	1				0.47	1	1										2126	234.142	6.41748
B0XRR7	Biotin carboxylase OS=Neosartorya fumigata (strain CEA10 / CBS 144.89 / FGSC A1163) OX=451804 GN=AFUB_024590 PE=4 SV=1 - [B0XRR7_ASPFC]	0.35	2	1	1	1				0.35	1	1										2292	254.794	6.3667
A0A0J5PZH4	Eukaryotic translation initiation factor subunit eIF-4F, putative OS=Aspergillus fumigatus Z5 OX=1437362 GN=Y699_02874 PE=4 SV=1 - [A0A0J5PZH4_ASPFM]	0.33	2	1	1	1	0.33	1	1													1499	161.348	9.34912
A0A0J5PG83	Polyketide synthase OS=Aspergillus fumigatus Z5 OX=1437362 GN=Y699_09438 PE=4 SV=1 - [A0A0J5PG83_ASPFM]	0.28	4	1	1	1				0.28	1	1										2514	274.565	5.8335
